# Supplementary material for: KCNH3 Loss-of-Function Variant Associated with Epilepsy and Neurodevelopmental Delay Enhances Kv12.2 Channel Inactivation
Source: Int J Mol Sci. 2025 May 13;26(10):4631. doi: 10.3390/ijms26104631 (PMC12111102; doi:10.3390/ijms26104631)
Supplement: Supplementary file 1 [file ijms-26-04631-s001.zip]

Archive with 1 entries (1 files):
- ijms-3609363-supplementary.pdf
